# Supplementary material for: Development and Characterizations of Pullulan and Maltodextrin-Based Oral Fast-Dissolving Films Employing a Box–Behnken Experimental Design
Source: Materials (Basel). 2022 May 18;15(10):3591. doi: 10.3390/ma15103591 (PMC9146677; doi:10.3390/ma15103591)
Supplement: Supplementary file 1 [file materials-15-03591-s001.zip]

Archive with 1 entries (1 files):
- materials-1663978-supplementary.pdf
